# Supplementary material for: Microplastics in Cetaceans Stranded on the Portuguese Coast
Source: Animals (Basel). 2023 Oct 19;13(20):3263. doi: 10.3390/ani13203263 (PMC10603649; doi:10.3390/ani13203263)
Supplement: Supplementary file 1 [file animals-13-03263-s001.zip]

Archive with 1 entries (1 files):
- animals-2641380-supplementary.pdf
